# Supplementary material for: HDAnalyzeR: streamlining data analysis for biomarker research
Source: Bioinform Adv. 2026 Jan 23;6(1):vbag020. doi: 10.1093/bioadv/vbag020 (PMC12925248; doi:10.1093/bioadv/vbag020)
Supplement: vbag020_Supplementary_Data [file vbag020_supplementary_data.zip]

Archive with 2 entries (2 files):
- supplementary.pdf
- 29-Jan-2026_034606_supplementary.pdf
